# Supplementary material for: SARS-CoV-2 Seroprevalence Structure of the Russian Population during the COVID-19 Pandemic
Source: Viruses. 2021 Aug 19;13(8):1648. doi: 10.3390/v13081648 (PMC8402751; doi:10.3390/v13081648)
Supplement: Supplementary file 1 [file viruses-13-01648-s001.zip]

Archive with 1 entries (1 files):
- viruses-1299301-si final.pdf
